# Supplementary material for: Realization of High Current Gain for Van der Waals MoS2/WSe2/MoS2 Bipolar Junction Transistor
Source: Nanomaterials (Basel). 2024 Apr 19;14(8):718. doi: 10.3390/nano14080718 (PMC11053443; doi:10.3390/nano14080718)
Supplement: Supplementary file 1 [file nanomaterials-14-00718-s001.zip]

Archive with 1 entries (1 files):
- nanomaterials-2936866-supplementary.pdf
